# Supplementary material for: Microbiome Analysis via OTU and ASV-Based Pipelines—A Comparative Interpretation of Ecological Data in WWTP Systems
Source: Bioengineering (Basel). 2022 Mar 29;9(4):146. doi: 10.3390/bioengineering9040146 (PMC9029325; doi:10.3390/bioengineering9040146)
Supplement: Supplementary file 1 [file bioengineering-09-00146-s001.zip]

Archive with 1 entries (1 files):
- bioengineering-1651725-supplementary.pdf
